# Supplementary material for: Episode- and Hospital-Level Modeling of Pan-Resistant Healthcare-Associated Infections (2020–2024) Using TabTransformer and Attention-Based LSTM Forecasting
Source: Diagnostics (Basel). 2025 Aug 25;15(17):2138. doi: 10.3390/diagnostics15172138 (PMC12428759; doi:10.3390/diagnostics15172138)
Supplement: Supplementary file 1 [file diagnostics-15-02138-s001.zip]

Archive with 1 entries (1 files):
- diagnostics-3802494-supplementary.pdf
